# Supplementary material for: Characterization of Klebsiella pneumoniae ST11 Isolates and Their Interactions with Lytic Phages
Source: Viruses. 2019 Nov 19;11(11):1080. doi: 10.3390/v11111080 (PMC6893751; doi:10.3390/v11111080)
Supplement: Supplementary file 1 [file viruses-11-01080-s001.zip]

Archive with 1 entries (1 files):
- viruses-622901-SI.docx
